# Supplementary material for: Discriminating Benign from Malignant Lung Diseases Using Plasma Glycosaminoglycans and Cell-Free DNA
Source: Int J Mol Sci. 2024 Sep 10;25(18):9777. doi: 10.3390/ijms25189777 (PMC11431521; doi:10.3390/ijms25189777)
Supplement: Supplementary file 1 [file ijms-25-09777-s001.zip]

Archive with 1 entries (1 files):
- ijms-3158426-supplementary.pdf
